# Supplementary material for: Immunogenicity after a Third COVID-19 mRNA Booster in Solid Cancer Patients Who Previously Received the Primary Heterologous CoronaVac/ChAdOx1 Vaccine
Source: Vaccines (Basel). 2022 Sep 26;10(10):1613. doi: 10.3390/vaccines10101613 (PMC9608216; doi:10.3390/vaccines10101613)
Supplement: Supplementary file 1 [file vaccines-10-01613-s001.zip]

Archive with 1 entries (1 files):
- vaccines-1889374-supplementary.pdf
